# Supplementary material for: Luminal Fluid Motion Inside an In Vitro Dissolution Model of the Human Ascending Colon Assessed Using Magnetic Resonance Imaging
Source: Pharmaceutics. 2021 Sep 23;13(10):1545. doi: 10.3390/pharmaceutics13101545 (PMC8538555; doi:10.3390/pharmaceutics13101545)
Supplement: Supplementary file 1 [file pharmaceutics-13-01545-s001.zip]

Archive with 2 entries (2 files):
- InVitroVideo.mp4
- InVivoVideo.mpg
